# Supplementary material for: miR-29a-3p/THBS2 Axis Regulates PAH-Induced Cardiac Fibrosis
Source: Int J Mol Sci. 2021 Sep 30;22(19):10574. doi: 10.3390/ijms221910574 (PMC8509017; doi:10.3390/ijms221910574)
Supplement: Supplementary file 1 [file ijms-22-10574-s001.zip]

Archive with 1 entries (1 files):
- ijms-1368297-supplementary.pdf
